# Supplementary material for: Exploration of Anti-HIV Phytocompounds against SARS-CoV-2 Main Protease: Structure-Based Screening, Molecular Simulation, ADME Analysis and Conceptual DFT Studies
Source: Molecules. 2022 Nov 28;27(23):8288. doi: 10.3390/molecules27238288 (PMC9736867; doi:10.3390/molecules27238288)
Supplement: Supplementary file 1 [file molecules-27-08288-s001.zip]

Archive with 1 entries (1 files):
- molecules-1937353-supplementary.pdf
